# Supplementary material for: An investigation of codon usage pattern analysis in pancreatitis associated genes
Source: BMC Genom Data. 2022 Nov 25;23:81. doi: 10.1186/s12863-022-01089-z (PMC9700901; doi:10.1186/s12863-022-01089-z)
Supplement: Supplementary file 1 — Additional file 1: [file 12863_2022_1089_MOESM1_ESM.xlsx]

## Sheet: Sheet1
GENE	Accession number
APC	NG_008481_4_67371-67505,78806-78890,79669-79870,88109-88217,93270-93383,104926-105009,113759-113863,127975-128073,131446-131824,134376-134471,139588-139727,140409-140486,141336-141452,147431-147645,150033-156606 Homo sapiens APC regulator of WNT signaling pathway (APC), RefSeqGene (LRG_130) on chromosome 5
APOA5	NG_015894_2_5561-5609,5724-5835,6354-7293 Homo sapiens apolipoprotein A5 (APOA5), RefSeqGene on chromosome 11
APOC2	NG_008837_1_7494-7548,7716-7875,8174-8264 Homo sapiens apolipoprotein C2 (APOC2), RefSeqGene on chromosome 19
ATM	NG_009830_1_9794-9865,9945-10057,11347-11492,17839-18003,26122-26287,26957-27195,29133-29296,31102-31271,32870-33241,34006-34200,34986-35081,35983-36208,38384-38509,39650-39775,41155-41244,49340-49511,50579-50778,53233-53315,53420-53575,54701-54776,54891-55021,61660-61777,63164-63337,64879-65048,66396-66642,69769-69884,71146-71272,71771-71970,74788-74962,75482-75646,77096-77228,79456-79551,81883-…
BMPR1A	NG_009362_1_124381-124447,138424-138586,140489-140591,148156-148252,148389-148488,160602-160746,165496-165688,167534-167831,169882-170057,171738-171868,171956-172081 Homo sapiens bone morphogenetic protein receptor type 1A (BMPR1A), RefSeqGene (LRG_298) on chromosome 10
BRCA1	NG_005905_2_93888-93967,102205-102258,111451-111528,113028-113116,113723-113862,118104-118209,120695-120740,122062-122138,123124-126549,126952-127040,135409-135580,141370-141496,143463-143653,146746-147056,150289-150376,154033-154110,154611-154651,160849-160932,166867-166921,168790-168863,170281-170341,172182-172306 Homo sapiens BRCA1 DNA repair associated (BRCA1), RefSeqGene (LRG_292) on chromos…
BRCA2	NG_012772_3_5982-6048,8598-8846,14597-14705,15622-15671,15763-15803,16020-16134,18964-19013,20440-20551,21793-22908,25786-30717,34079-34174,36348-36417,44382-44809,45949-46130,47263-47450,52044-52214,52700-53054,59923-60078,60477-60621,66191-66312,68838-69036,69271-69434,69528-69666,84210-84454,86419-86565,87683-88291 Homo sapiens BRCA2 DNA repair associated (BRCA2), RefSeqGene (LRG_293) on chrom…
CASR	NG_009058_2_75523-75707,78414-78720,82861-83745,97145-97375,103446-103569,105020-106524 Homo sapiens calcium sensing receptor (CASR), RefSeqGene on chromosome 3
CDKN2A	NG_007485_1_5161-5353,28284-28489 Homo sapiens cyclin dependent kinase inhibitor 2A (CDKN2A), RefSeqGene (LRG_11) on chromosome 9
CFTR	NG_016465_4_19312-19364,43470-43580,48251-48359,70116-70331,73493-73582,74465-74628,75765-75890,79317-79563,81233-81325,87858-88040,98681-98872,126956-127050,129570-129656,131151-131874,134147-134275,142043-142080,142749-142999,145891-145970,149736-149886,150798-151025,153830-153930,166739-166987,181655-181810,192059-192148,203905-204077,204676-204781,206125-206325 Homo sapiens CF transmembrane c…
CPA1	NG_042276_1_5151-5215,5728-5809,6260-6493,6738-6839,8021-8122,8314-8424,9166-9256,9776-9975,10469-10553,12454-12641 Homo sapiens carboxypeptidase A1 (CPA1), RefSeqGene on chromosome 7
CTRC	NG_009253_1_5024-5063,6859-6950,7052-7149,9006-9131,9977-10113,11164-11309,12155-12307,13133-13147 Homo sapiens chymotrypsin C (CTRC), RefSeqGene on chromosome 1
EPCAM	NG_012352_2_29344-29419,33301-33408,33646-33886,35072-35137,36852-36915,38791-38892,39607-39807,45004-45048,46410-46451 Homo sapiens epithelial cell adhesion molecule (EPCAM), RefSeqGene (LRG_215) on chromosome 2
GPIHBP1	NG_034256_1_5076-5127,5630-5758,6821-6934,7067-7326 Homo sapiens glycosylphosphatidylinositol anchored high density lipoprotein binding protein 1 (GPIHBP1), RefSeqGene on chromosome 8
MEN1	NG_008929_1_6186-6645,8196-8404,8615-8743,9076-9116,9197-9284,9927-10063,10525-10660,11097-11261,11479-11961 Homo sapiens menin 1 (MEN1), RefSeqGene (LRG_509) on chromosome 11
MLH1	NG_007109_2_5199-5314,8270-8360,12606-12704,16052-16125,18642-18714,20465-20556,23471-23513,23662-23750,26083-26195,29157-29250,31961-32114,37288-37658,40435-40583,51837-51945,53919-53982,59170-59334,60168-60260,60555-60668,62137-62304 Homo sapiens mutL homolog 1 (MLH1), RefSeqGene (LRG_216) on chromosome 3
MSH2	NG_007110_2_5069-5279,10278-10432,11971-12249,14291-14437,16146-16295,18173-18306,31619-31818,47425-47534,64908-65031,68535-68685,72842-72939,76902-77147,78244-78448,80149-80396,82573-82748,84656-84826 Homo sapiens mutS homolog 2 (MSH2), RefSeqGene (LRG_218) on chromosome 2
MSH6	NG_007111_1_5088-5347,12781-12977,17748-17917,20465-23009,25274-25539,26764-26881,27472-27561,28058-28212,28306-28505,28633-28714 Homo sapiens mutS homolog 6 (MSH6), RefSeqGene (LRG_219) on chromosome 2
PALB2	NG_007406_1_5201-5248,8229-8288,8406-8508,10024-11496,15889-16718,17083-17154,19961-20122,22264-22349,23228-23389,24880-24996,32267-32354,38346-38494,42689-42899 Homo sapiens partner and localizer of BRCA2 (PALB2), RefSeqGene (LRG_308) on chromosome 16
PMS2	NG_008466_1_5088-5110,8076-8215,10049-10135,10315-10417,11471-11654,14832-14999,16684-16781,18474-18573,22050-22134,24152-24307,26487-27348,31116-31283,35411-35511,36350-36519,40565-40708 Homo sapiens PMS1 homolog 2, mismatch repair system component (PMS2), RefSeqGene (LRG_161) on chromosome 7
PRSS1	NG_008307_3_5002-5041,6072-6231,7291-7544,7948-8084,8385-8537 Homo sapiens serine protease 1 (PRSS1), RefSeqGene (LRG_1013) on chromosome 7
SMAD4	NG_013013_2_84008-84256,85647-85821,86256-86285,91742-91954,95086-95205,95301-95417,96827-96877,102384-102567,103980-104148,113599-113737,115217-115428 Homo sapiens SMAD family member 4 (SMAD4), RefSeqGene (LRG_318) on chromosome 18
SPINK1	NG_008356_2_12655-12709,14602-14633,16104-16210,19526-19571 Homo sapiens serine peptidase inhibitor Kazal type 1 (SPINK1), RefSeqGene on chromosome 5
STK11	NG_007460_2_22508-22797,34011-34094,34918-35007,35967-36099,36175-36311,36807-36934,37543-37600,38579-38766,42048-42241 Homo sapiens serine_threonine kinase 11 (STK11), RefSeqGene (LRG_319) on chromosome 19
TP53	NG_017013_2_15957-16030,16148-16169,16279-16557,17315-17498,17580-17692,18261-18370,18714-18850,18943-19016,21836-21942,22861-22942 Homo sapiens tumor protein p53 (TP53), RefSeqGene (LRG_321) on chromosome 17
VHL	NG_008212_3_5214-5553,9880-10002,13153-13331 Homo sapiens von Hippel-Lindau tumor suppressor (VHL), RefSeqGene (LRG_322) on chromosome 3
